# Supplementary material for: Molecular signature to predict quality of life and survival with glioblastoma using Multiview omics model
Source: PLoS One. 2023 Nov 16;18(11):e0287448. doi: 10.1371/journal.pone.0287448 (PMC10653472; doi:10.1371/journal.pone.0287448)
Supplement: S2 Fig — a KM plots and log-rank test p-values of important genes obtained from the MiRF model for OS ≥ 2 years. b KM plots and log-rank test p-values of important proteins obtained from the MiRF model for OS ≥ 2 years. c KM plots and log-rank test p-values of important genes obtained from the MiRF model for KPS ≥ 80. d KM plots and log-rank test p-values of important proteins obtained from the MiRF model for KPS ≥ 80. e KM plot and log-rank test p-value of KPS. A p-value of < 0.05 was considered significant. (ZIP) [file pone.0287448.s002.zip]

Archive with 2 entries (2 files):
- S2 c_d Fig.tif
- S2 a_b Fig.tif
